# Supplementary material for: Reduced glycolysis links resting zone chondrocyte proliferation in the growth plate
Source: bioRxiv. 2023 Jan 18:2023.01.18.524550. Preprint. [Version 1] doi: 10.1101/2023.01.18.524550 (PMC9882305; doi:10.1101/2023.01.18.524550)
Supplement: Supplement 1 [file media-1.xlsx]

## Sheet: Acly
normlized (by cell mass)	002_LPC(14:0)	003_LPC(16:1)	004_LPC(16:0)	007_LPC(18:2)	008_LPC(18:1)	009_LPC(18:0)	010_LPC(20:5)	011_LPC(20:4)	012_LPC(20:3)	016_LPC(22:6)		034_PC(30:1)	035_PC(30:0)	036_PC(32:2)	037_PC(32:1)	038_PC(32:0)	039_PC(34:4)	040_PC(34:3)	041_PC(34:2)	043_PC(34:1)	044_PC(34:0)	045_PC(36:4)_A	047_PC(36:4)_B	048_PC(36:4-OH)_B	049_PC(36:3)	050_PC(36:2)	051_PC(36:1)	052_PC(36:0)	053_PC(38:6)	054_PC(38:4)	055_PC(38:3)	056_PC(38:2)	057_PC(40:10)	058_PC(40:9)	059_PC(40:6)		152_SM(d18:1/14:0)	153_SM(d18:1/16:1)	154_SM(d18:1/16:0)	155_SM(d18:1/18:1)	156_SM(d18:1/18:0)	157_SM(d18:1/20:0)	158_SM(d18:1/22:1)	159_SM(d18:1/22:0)	160_SM(d18:1/24:1)	161_SM(d18:1/24:0)		164_CE(16:1)	166_CE(16:0)
Acly cKO 1296	16999.4	25486.9	500537	5911.89	119776	445045	201.533	6340.43	2745.75	4669.84	5.70925	1.4157e+06	3.76324e+06	2.41313e+06	1.24169e+07	7.27536e+06	396063	1.46392e+06	8.86953e+06	1.78784e+07	1.52972e+06	3.61761e+06	3.62524e+06	960.015	2.83322e+06	9.65e+06	4.71868e+06	67250.6	1.74365e+06	3.22958e+06	1.02796e+06	404488	37851.7	135374	713619	5.70925	78331.6	296576	3.36393e+06	106548	516657	151824	236920	459162	1.27318e+06	486937	5.70925	54854.7	37255.4
Acly cKO 1297	18400	31312.9	470193	7074.98	126688	434497	337.073	8332.01	3728.58	5873.28	7.5407	1.63288e+06	3.6606e+06	2.98335e+06	1.28083e+07	6.39984e+06	541480	1.74896e+06	9.95052e+06	1.78177e+07	1.19342e+06	3.61531e+06	3.62261e+06	600.425	2.80797e+06	9.8808e+06	3.97722e+06	50965.2	1.74445e+06	3.22784e+06	883759	302388	48724.4	150295	634376	7.5407	75385.8	267746	2.96209e+06	84606.6	407449	127304	237543	374706	939265	393207	7.5407	81177	49227.6
Ctrl 1298	21275.5	31772.4	585289	5447.38	129666	445188	327.948	6197.61	2807.12	4131.44	4.72	2.00917e+06	4.28265e+06	3.22238e+06	1.35784e+07	6.5703e+06	364639	1.37361e+06	9.87208e+06	1.73944e+07	1.22639e+06	3.00274e+06	3.01034e+06	901.986	2.77595e+06	1.06179e+07	4.51541e+06	60213.1	1.45909e+06	2.6629e+06	1.19715e+06	582795	37451.3	86388.9	503615	4.72	58042	215659	2.2985e+06	59653.6	301121	87721.4	264302	412589	1.43873e+06	560659	4.72	35367.2	20662.2
Ctrl 1299	19118.3	27893.8	586292	4558.66	115388	426473	147.11	4254.95	1803.76	2716.99	4.0721	1.93305e+06	4.3792e+06	2.99397e+06	1.34912e+07	6.65139e+06	311076	1.3133e+06	9.99453e+06	1.67045e+07	1.29908e+06	2.90139e+06	2.90809e+06	2741.39	2.866e+06	1.04019e+07	5.11314e+06	70105	1.42927e+06	2.52588e+06	1.27457e+06	682113	33720.5	74940	500441	4.0721	56191.6	233144	2.41519e+06	63760.5	293539	88186.9	259175	410494	1.52473e+06	551503	4.0721	27386.4	13928.2
Average values	002_LPC(14:0)	003_LPC(16:1)	004_LPC(16:0)	007_LPC(18:2)	008_LPC(18:1)	009_LPC(18:0)	010_LPC(20:5)	011_LPC(20:4)	012_LPC(20:3)	016_LPC(22:6)		034_PC(30:1)	035_PC(30:0)	036_PC(32:2)	037_PC(32:1)	038_PC(32:0)	039_PC(34:4)	040_PC(34:3)	041_PC(34:2)	043_PC(34:1)	044_PC(34:0)	045_PC(36:4)_A	047_PC(36:4)_B	048_PC(36:4-OH)_B	049_PC(36:3)	050_PC(36:2)	051_PC(36:1)	052_PC(36:0)	053_PC(38:6)	054_PC(38:4)	055_PC(38:3)	056_PC(38:2)	057_PC(40:10)	058_PC(40:9)	059_PC(40:6)		152_SM(d18:1/14:0)	153_SM(d18:1/16:1)	154_SM(d18:1/16:0)	155_SM(d18:1/18:1)	156_SM(d18:1/18:0)	157_SM(d18:1/20:0)	158_SM(d18:1/22:1)	159_SM(d18:1/22:0)	160_SM(d18:1/24:1)	161_SM(d18:1/24:0)		164_CE(16:1)	166_CE(16:0)
Wt	20196.9	29833.1	585791	5003.02	122527	435831	237.529	5226.28	2305.44	3424.21	Wt	1.97111e+06	4.33093e+06	3.10818e+06	1.35348e+07	6.61084e+06	337857	1.34346e+06	9.9333e+06	1.70495e+07	1.26274e+06	2.95207e+06	2.95921e+06	1821.69	2.82098e+06	1.05099e+07	4.81428e+06	65159	1.44418e+06	2.59439e+06	1.23586e+06	632454	35585.9	80664.5	502028	Wt	57116.8	224402	2.35685e+06	61707.1	297330	87954.1	261739	411542	1.48173e+06	556081	Wt	31376.8	17295.2
Acly cKO	17699.7	28399.9	485365	6493.43	123232	439771	269.303	7336.22	3237.16	5271.56	Acly cKO	1.52429e+06	3.71192e+06	2.69824e+06	1.26126e+07	6.8376e+06	468772	1.60644e+06	9.41003e+06	1.78481e+07	1.36157e+06	3.61646e+06	3.62393e+06	780.22	2.8206e+06	9.7654e+06	4.34795e+06	59107.9	1.74405e+06	3.22871e+06	955862	353438	43288	142835	673997	Acly cKO	76858.7	282161	3.16301e+06	95577.4	462053	139564	237232	416934	1.10622e+06	440072	Acly cKO	68015.9	43241.5
LPC = lysophosphatidyclholine
PC = phosphatidylcholine
SM = sphingomyelin
CE = cholesterol ester
DG = diacylglycerol
TG = triacylglycerol
carbon number: double bonds
primary rib choddrocytes cultred O/N in DMEM with 10% FCS, E18.5
[truncated: 83 more columns]

## Sheet: Mir140UGCG
Normalized by cell mass	002_LPC(14:0)	003_LPC(16:1)	004_LPC(16:0)	007_LPC(18:2)	008_LPC(18:1)	009_LPC(18:0)	010_LPC(20:5)	011_LPC(20:4)	012_LPC(20:3)	016_LPC(22:6)		034_PC(30:1)	035_PC(30:0)	036_PC(32:2)	037_PC(32:1)	038_PC(32:0)	039_PC(34:4)	040_PC(34:3)	041_PC(34:2)	043_PC(34:1)	044_PC(34:0)	045_PC(36:4)_A	047_PC(36:4)_B	048_PC(36:4-OH)_B	049_PC(36:3)	050_PC(36:2)	051_PC(36:1)	052_PC(36:0)	053_PC(38:6)	054_PC(38:4)	055_PC(38:3)	056_PC(38:2)	057_PC(40:10)	058_PC(40:9)	059_PC(40:6)		152_SM(d18:1/14:0)	153_SM(d18:1/16:1)	154_SM(d18:1/16:0)	155_SM(d18:1/18:1)	156_SM(d18:1/18:0)	157_SM(d18:1/20:0)	158_SM(d18:1/22:1)	159_SM(d18:1/22:0)	160_SM(d18:1/24:1)	161_SM(d18:1/24:0)		164_CE(16:1)	166_CE(16:0)
Mir140UGCG 1305	6.66065e+06	6.55505e+06	2.13988e+08	4.15276e+06	5.26028e+07	2.06292e+08	239279	5.73603e+06	2.23309e+06	2.92917e+06	1305	3.47768e+08	1.04413e+09	4.93616e+08	3.14009e+09	1.00451e+09	1.78181e+08	3.87546e+08	2.58933e+09	5.61504e+09	2.9713e+08	1.98304e+09	1.98635e+09	1.04303e+06	1.28996e+09	3.42635e+09	2.0422e+09	1.23278e+07	6.37124e+08	1.69963e+09	6.4706e+08	2.20957e+08	7.83084e+06	4.18005e+07	1.73e+08	1305	1.91595e+07	6.91837e+07	8.00275e+08	3.76798e+07	2.12215e+08	4.87602e+07	8.04301e+07	1.64994e+08	5.50118e+08	1.68189e+08	1305	833246	1.08717e+06
Mir140UGCG 1306	5.48489e+06	5.40787e+06	1.75291e+08	3.79694e+06	4.77562e+07	1.82543e+08	294780	5.69696e+06	2.3089e+06	3.26385e+06	1306	2.50193e+08	8.98245e+08	3.68799e+08	2.53774e+09	9.69917e+08	1.51246e+08	3.06364e+08	2.20838e+09	5.33933e+09	2.62552e+08	1.97477e+09	1.97717e+09	837005	1.09999e+09	2.80801e+09	1.76604e+09	1.10198e+07	6.3404e+08	1.63452e+09	5.59612e+08	1.7285e+08	6.73613e+06	4.66341e+07	1.80652e+08	1306	1.70836e+07	6.54447e+07	7.84674e+08	3.4246e+07	2.03979e+08	4.49912e+07	6.59314e+07	1.47706e+08	5.01423e+08	1.53582e+08	1306	780666	1.11629e+06
Mir140UGCG 1307	6.41145e+06	5.71518e+06	1.90809e+08	3.78737e+06	4.65805e+07	1.78861e+08	223580	4.86169e+06	1.86924e+06	2.6299e+06	1307	3.18862e+08	1.02499e+09	4.29537e+08	2.92835e+09	1.01165e+09	1.85709e+08	3.46151e+08	2.37096e+09	5.3352e+09	2.71311e+08	2.05749e+09	2.06039e+09	934699	1.19276e+09	2.90517e+09	1.76482e+09	1.02965e+07	6.46239e+08	1.58712e+09	5.31869e+08	1.77353e+08	6.85761e+06	4.38249e+07	1.56532e+08	1307	1.87619e+07	6.66438e+07	7.65474e+08	3.55955e+07	2.02373e+08	4.83599e+07	7.44583e+07	1.57371e+08	5.208e+08	1.65378e+08	1307	520219	1.019e+06
Wt 1308	5.33655e+06	5.13244e+06	1.68368e+08	3.40949e+06	4.34295e+07	1.71647e+08	198148	4.93164e+06	2.10669e+06	2.85868e+06	1308	3.0358e+08	1.00918e+09	4.18799e+08	2.77577e+09	9.84325e+08	1.54737e+08	2.87504e+08	2.19898e+09	5.55144e+09	2.4803e+08	1.99998e+09	2.00234e+09	902203	1.06873e+09	3.14527e+09	1.8585e+09	1.08727e+07	6.48143e+08	1.59593e+09	5.89783e+08	2.05318e+08	6.94931e+06	4.69269e+07	1.74239e+08	1308	1.90979e+07	5.73746e+07	7.60896e+08	3.60277e+07	2.2769e+08	5.05468e+07	7.672e+07	1.6374e+08	5.97991e+08	1.71311e+08	1308	1.12392e+06	1.42506e+06
Wt 1309	6.77404e+06	5.70214e+06	1.9305e+08	4.09448e+06	5.11027e+07	2.00112e+08	264590	5.82575e+06	2.33364e+06	3.22248e+06	1309	3.71863e+08	1.25533e+09	4.80666e+08	3.02228e+09	1.18353e+09	1.93528e+08	3.209e+08	2.3606e+09	5.80141e+09	3.13174e+08	2.14114e+09	2.14398e+09	1.18759e+06	1.12422e+09	3.21288e+09	2.10901e+09	1.43125e+07	6.82047e+08	1.66116e+09	6.40447e+08	2.44957e+08	7.0772e+06	4.39499e+07	1.8435e+08	1309	2.34449e+07	7.08814e+07	8.89419e+08	4.4612e+07	2.57283e+08	6.39485e+07	9.15644e+07	1.95488e+08	7.06133e+08	2.18525e+08	1309	892505	1.31403e+06
Wt 1310	5.69217e+06	5.2974e+06	1.78511e+08	3.81772e+06	4.8128e+07	1.82048e+08	194387	5.50464e+06	2.21447e+06	3.29695e+06	1310	3.34707e+08	1.05709e+09	4.53453e+08	3.01263e+09	1.05853e+09	1.61243e+08	3.00714e+08	2.38941e+09	6.07696e+09	2.63733e+08	2.08364e+09	2.08612e+09	92812.5	1.12504e+09	3.11515e+09	1.985e+09	1.11956e+07	6.88528e+08	1.52883e+09	5.85846e+08	2.00069e+08	6.82027e+06	4.49499e+07	1.74268e+08	1310	2.16698e+07	6.77871e+07	8.47862e+08	4.10549e+07	2.57912e+08	6.20592e+07	8.84235e+07	1.77162e+08	6.40562e+08	1.89819e+08	1310	992648	1.36246e+06
Average	002_LPC(14:0)	003_LPC(16:1)	004_LPC(16:0)	007_LPC(18:2)	008_LPC(18:1)	009_LPC(18:0)	010_LPC(20:5)	011_LPC(20:4)	012_LPC(20:3)	016_LPC(22:6)	Wt	034_PC(30:1)	035_PC(30:0)	036_PC(32:2)	037_PC(32:1)	038_PC(32:0)	039_PC(34:4)	040_PC(34:3)	041_PC(34:2)	043_PC(34:1)	044_PC(34:0)	045_PC(36:4)_A	047_PC(36:4)_B	048_PC(36:4-OH)_B	049_PC(36:3)	050_PC(36:2)	051_PC(36:1)	052_PC(36:0)	053_PC(38:6)	054_PC(38:4)	055_PC(38:3)	056_PC(38:2)	057_PC(40:10)	058_PC(40:9)	059_PC(40:6)		152_SM(d18:1/14:0)	153_SM(d18:1/16:1)	154_SM(d18:1/16:0)	155_SM(d18:1/18:1)	156_SM(d18:1/18:0)	157_SM(d18:1/20:0)	158_SM(d18:1/22:1)	159_SM(d18:1/22:0)	160_SM(d18:1/24:1)	161_SM(d18:1/24:0)		164_CE(16:1)	166_CE(16:0)
Wt	5.93425e+06	5.37733e+06	1.79976e+08	3.7739e+06	4.75534e+07	1.84602e+08	219042	5.42068e+06	2.21826e+06	3.12604e+06	Mir140G	3.36717e+08	1.1072e+09	4.50973e+08	2.93689e+09	1.07546e+09	1.69836e+08	3.03039e+08	2.31633e+09	5.80994e+09	2.74979e+08	2.07492e+09	2.07748e+09	727535	1.106e+09	3.15777e+09	1.98417e+09	1.2127e+07	6.72906e+08	1.5953e+09	6.05359e+08	2.16781e+08	6.94893e+06	4.52756e+07	1.77619e+08	Wt	2.14042e+07	6.53477e+07	8.32726e+08	4.05649e+07	2.47628e+08	5.88515e+07	8.55693e+07	1.78797e+08	6.48228e+08	1.93218e+08	Wt	1.00302e+06	1.36718e+06
Mir140G (UGCG)	6.18566e+06	5.8927e+06	1.93363e+08	3.91236e+06	4.89798e+07	1.89232e+08	252546	5.43156e+06	2.13707e+06	2.94097e+06		3.05608e+08	9.89119e+08	4.30651e+08	2.86873e+09	9.95361e+08	1.71712e+08	3.46687e+08	2.38956e+09	5.42986e+09	2.76998e+08	2.0051e+09	2.00797e+09	938245	1.19424e+09	3.04651e+09	1.85769e+09	1.12147e+07	6.39134e+08	1.64042e+09	5.79514e+08	1.90387e+08	7.14153e+06	4.40865e+07	1.70061e+08	Mir140G	1.8335e+07	6.70907e+07	7.83474e+08	3.58404e+07	2.06189e+08	4.73705e+07	7.36066e+07	1.56691e+08	5.24114e+08	1.62383e+08	Mir140G	711377	1.07415e+06
LPC = lysophosphatidyclholine
PC = phosphatidylcholine
SM = sphingomyelin
CE = cholesterol ester
DG = diacylglycerol
TG = triacylglycerol
carbon number: double bonds
rib chodrocytes from P6 Mir140UGCG and Mir140 Wt littermates, cultured O/N in DMEM with 10% FCS
[truncated: 83 more columns]
